# Supplementary material for: Levels and Profile of Tetrodotoxins in Spawning Cephalothrix mokievskii (Palaeonemertea, Nemertea): Assessing the Potential Toxic Pressure on Marine Ecosystems
Source: Toxins (Basel). 2025 Jan 6;17(1):25. doi: 10.3390/toxins17010025 (PMC11768988; doi:10.3390/toxins17010025)
Supplement: Supplementary file 1 [file toxins-17-00025-s001.zip]

Archive with 5 entries (5 files):
- Figures S1 and S2.pdf
- File S1 HPLC-MS_MS Parameters.pdf
- Table S1 TTXs concentrations Mature animals.xlsx
- Table S2 TTXs concentrations EGGS.xlsx
- Table S3 TTXs initial data.xlsx
