# Supplementary material for: Levels and Profile of Tetrodotoxins in Spawning Cephalothrix mokievskii (Palaeonemertea, Nemertea): Assessing the Potential Toxic Pressure on Marine Ecosystems
Source: Toxins (Basel). 2025 Jan 6;17(1):25. doi: 10.3390/toxins17010025 (PMC11768988; doi:10.3390/toxins17010025)
Supplement: Supplementary file 1 [file toxins-17-00025-s001.zip › Table S1 TTXs concentrations Mature animals.xlsx]

## Sheet: Лист1
	Table SX Tetrodotoxin and its analogues (TTXs) in Cephalothrix mokievskii from Aniva Bay, Sea of Okhotsk
				Toxin concentration (µg/g of body weight)
Specimen No	Specimen type*	Sex	Weight (g)	TTX	4-epiTTX	5,6,11-trideoxyTTX	6,11-dideoxyTTX	4,9-anhydroTTX	5-deoxy/ 11-deoxyTTX	11-norTTX-6(R/S)-ol	4-epi-11-oxoTTX	11-oxoTTX	Total of all TTXs
1	C. mokievskii maure	male	0.1113	65.9111	3.27625	106.514	33.38	0.940816	7.61095	0.19289	0.179222	22.0453	240.05
2	C. mokievskii maure	male	0.0945	36.0021	3.08849	191.508	33.8517	0.47544	6.5601	0.399325	0.381681	21.3941	293.661
3	C. mokievskii maure	male	0.1075	41.5795	2.40489	53.7488	31.0836	0.605856	4.08723	<LoD	0.122526	30.742	164.374
4	C. mokievskii maure	male	0.059	113.868	2.25195	119.116	61.4531	0.596857	5.07643	0.159338	0.248478	22.1079	324.878
5	C. mokievskii maure	male	0.0818	25.8716	1.20499	95.2731	21.8958	0.37888	4.06436	<LoD	0.193396	12.8968	161.779
6	C. mokievskii maure	male	0.1079	17.7053	1.45532	77.8122	19.7297	0.58451	4.49864	0.1117	0.165816	10.9771	133.04
7	C. mokievskii maure	male	0.123	9.46016	0.841055	117.917	28.8245	0.291792	1.34007	0.0632309	0.108556	11.0598	169.906
8	C. mokievskii maure	male	0.1578	14.3688	2.06267	78.8276	31.8411	0.685522	1.77034	<LoD	0.0860581	6.86647	136.509
9	C. mokievskii maure	male	0.1424	23.2633	3.40387	129.51	34.8417	1.97328	3.78852	0.353036	0.190494	20.25	217.575
10	C. mokievskii maure	male	0.0474	57.8017	3.93314	153.667	94.668	1.75636	11.0807	0.446868	0.313387	40.6994	364.367
11	C. mokievskii maure	male	0.0516	49.6027	5.60843	847.852	136.945	4.07289	14.9289	0.396246	0.649403	71.3835	1131.44
12	C. mokievskii maure	male	0.136	15.925	1.78542	80.4799	21.0492	0.547666	3.97066	0.0567494	0.100208	12.5652	136.48
13	C. mokievskii maure	male	0.1884	11.2404	0.794705	42.8124	12.7299	0.34521	2.324	0.0449986	0.0269091	7.81423	78.1328
14	C. mokievskii maure	male	0.2184	14.027	0.724679	47.1651	8.50829	0.218969	1.60073	<LoD	0.0797891	8.39714	80.7217
15	C. mokievskii maure	male	0.1444	120.136	3.84313	147.753	14.9199	0.921987	12.7559	0.0679321	0.0980043	15.8828	316.378
16	C. mokievskii maure	male	0.1514	21.8956	1.5888	70.7736	11.3376	0.399451	3.20833	0.119415	0.114061	16.449	125.886
17	C. mokievskii maure	male	0.126	22.8317	2.4179	44.2195	15.3965	0.847892	2.65156	<LoD	0.0593397	11.7945	100.219
18	C. mokievskii maure	male	0.153	28.917	1.92571	47.3217	12.1965	0.317208	3.0926	<LoD	0.0230528	18.5108	112.305
19	C. mokievskii maure	male	0.12	66.8325	3.85658	103.286	29.4573	1.49993	11.2337	0.101375	0.0742763	38.4715	254.813
20	C. mokievskii maure	male	0.19	13.8574	0.949782	17.1591	9.71056	0.27715	2.54926	<LoD	0.0399068	9.43553	53.9786
21	C. mokievskii maure	male	0.1445	50.1965	3.2589	57.9634	14.5263	0.542786	6.80514	0.0245515	0.0708051	19.9624	153.351
22	C. mokievskii maure	male	0.196	13.1423	1.18211	54.2622	16.0517	0.379208	7.45452	0.0328136	0.0899398	11.2165	103.811
23	C. mokievskii maure	male	0.0868	19.6763	0.925811	18.4527	12.2059	0.197863	3.17932	0.0293317	<LoD	15.5183	70.1855
24	C. mokievskii maure	male	0.132	18.5735	1.32352	48.3837	13.0277	0.401849	3.18645	0.124269	<LoD	15.9261	100.947
25	C. mokievskii maure	male	0.0565	51.4991	3.16058	55.3744	50.5094	0.562436	13.1885	<LoD	<LoD	26.4542	200.749
26	C. mokievskii maure	male	0.1695	23.9386	1.16842	34.1077	4.43367	0.210601	2.70225	<LoD	<LoD	8.88498	75.4463
27	C. mokievskii maure	female	0.1528	1400.52	19.0507	945.727	45.8681	6.88785	293.015	0.34439	0.741633	60.4738	2772.62
28	C. mokievskii maure	female	0.2086	474.577	6.734	460.397	17.9233	2.45706	15.813	0.175822	0.228028	28.5791	1006.88
29	C. mokievskii maure	female	0.115	898.537	11.3922	657.895	26.1641	4.77338	67.3043	0.207279	0.120328	23.6011	1690
30	C. mokievskii maure	female	0.1	256.857	6.56241	455.874	29.1954	2.18826	28.6846	<LoD	0.242836	38.6235	818.228
31	C. mokievskii maure	female	0.191	157.881	4.5819	129.114	10.5994	1.12785	55.3506	0.329375	0.224408	56.5355	415.743
32	C. mokievskii maure	female	0.105	1010.45	12.9203	1073.01	42.9243	6.18818	73.3875	0.465685	0.245928	34.4479	2254.04
33	C. mokievskii maure	female	0.13	1063.64	13.0281	794.896	38.0451	5.05907	137.142	0.26913	0.180873	24.1797	2076.44
34	C. mokievskii maure	female	0.0587	645.378	8.44373	682.114	32.6863	2.30455	31.3557	0.361533	0.177771	45.9353	1448.76
35	C. mokievskii maure	female	0.0842	1327.65	10.5735	1018.32	50.0382	5.30949	178.055	0.231375	0.329495	54.2841	2644.79
36	C. mokievskii maure	female	0.0606	1324.07	14.7005	1461.35	63.4454	6.8282	143.033	1.3528	0.326534	72.3724	3087.48
37	C. mokievskii maure	female	0.181	843.729	9.52365	519.146	46.0413	4.38955	50.3042	0.322661	0.142674	26.0413	1499.64
38	C. mokievskii maure	female	0.192	1152.67	15.3605	572.7	39.3026	5.67096	79.9028	0.45755	0.12428	24.3813	1890.57
39	C. mokievskii maure	female	0.1212	667.754	5.74415	464.721	23.3677	2.75948	28.7596	<LoD	0.0601258	22.6261	1215.79
40	C. mokievskii maure	female	0.1481	463.01	7.36009	468.147	22.8355	2.49788	29.1054	0.173196	0.0897345	22.9095	1016.13
41	C. mokievskii maure	female	0.2916	472.55	4.61602	251.548	13.2777	1.97961	24.955	0.0676152	0.0192244	8.66919	777.682
42	C. mokievskii maure	female	0.1404	311.744	7.15548	306.779	26.929	2.73726	10.4971	0.171864	0.0579254	26.3656	692.437
43	C. mokievskii maure	female	0.17	621.406	6.13334	354.884	19.4703	3.06628	28.9316	0.129795	0.0739383	13.2853	1047.38
44	C. mokievskii maure	female	0.1185	1394.25	13.209	944.407	43.1058	6.18279	61.5336	0.136753	0.0434715	27.6056	2490.47
45	C. mokievskii maure	female	0.0714	434.775	8.17521	621.258	74.6482	2.92684	24.1883	0.686353	0.220999	85.9936	1252.87
46	C. mokievskii maure	female	0.20491	53.2077	1.05611	44.2544	2.76593	0.326586	8.40406	<LoD	0.063544	7.59527	117.674
47	C. mokievskii maure	female	0.088	230.349	2.92047	176.846	18.0911	0.979385	65.926	<LoD	0.104882	25.4247	520.642
48	C. mokievskii maure	female	0.2	406.296	4.78469	262.146	19.4136	2.36326	19.1488	0.0738524	0.0921424	15.7033	730.022
49	C. mokievskii maure	female	0.1073	86.4632	2.16159	116.232	9.39119	0.699676	5.38386	<LoD	<LoD	9.62911	229.96
50	C. mokievskii maure	female	0.0777	202.664	4.95558	249.406	16.9266	1.76171	8.77698	0.230672	<LoD	30.7272	515.449
51	C. mokievskii spawned	Not identified sex	0.102	52.6451	2.45529	127.626	23.083	0.604577	4.94464	0.127919	0.187888	14.4104	226.085
52	C. mokievskii spawned	Not identified sex	0.0984	174.42	5.46112	236.268	25.7264	1.33531	11.2367	0.171749	0.195358	40.3743	495.189
53	C. mokievskii spawned	Not identified sex	0.1064	96.7961	4.26128	217.281	22.7141	1.45711	5.34781	0.467937	0.327565	61.9699	410.623
54	C. mokievskii spawned	Not identified sex	0.088	54.7261	2.40422	154.651	36.2008	0.824694	7.20829	0.319792	0.209442	37.7129	294.258
55	C. mokievskii spawned	Not identified sex	0.1272	21.6274	1.51901	21.8103	35.3724	0.694745	3.61043	0.248278	0.141112	19.0285	104.052
56	C. mokievskii spawned	Not identified sex	0.074	48.1297	3.05136	117.408	78.3678	0.779211	11.1751	0.666075	0.175271	48.2818	308.034
57	C. mokievskii spawned	Not identified sex	0.0744	59.8212	3.89728	164.851	61.9521	0.776834	9.28861	0.689778	0.336212	86.4832	388.096
58	C. mokievskii spawned	Not identified sex	0.07	14.83	1.83479	187.484	168.271	0.639624	2.69298	0.1602	0.330649	18.5011	394.745
59	C. mokievskii spawned	Not identified sex	0.074	76.0541	7.32901	262.808	77.9208	2.12827	19.9438	0.490322	0.237533	67.1146	514.027
60	C. mokievskii spawned	Not identified sex	0.0667	47.5847	2.08653	254.203	42.6116	0.931855	10.9411	0.220483	0.163453	41.6476	400.39
61	C. mokievskii spawned	Not identified sex	0.0437	93.9977	8.03445	378.26	76.0354	2.60715	34.1915	1.54104	0.45158	94.2371	689.356
62	C. mokievskii spawned	Not identified sex	0.0857	190.001	11.1855	500.736	35.1339	2.39391	19.3905	1.08607	0.36012	103.857	864.144
63	C. mokievskii spawned	Not identified sex	0.0889	59.9325	3.66405	210.268	44.1586	0.839859	38.8564	0.21561	0.169109	48.2519	406.356
64	C. mokievskii spawned	Not identified sex	0.1207	37.6595	16.59	177.874	59.3095	6.15177	9.06355	0.555379	0.540361	53.5426	361.286
65	C. mokievskii spawned	Not identified sex	0.0999	102.067	9.26937	236.393	37.8983	2.15404	11.9456	0.556349	0.159111	49.0114	449.455
66	C. mokievskii spawned	Not identified sex	0.1078	58.0761	5.55769	245.955	26.3104	1.7166	11.1199	0.463825	0.130822	40.6709	390.001
67	C. mokievskii spawned	Not identified sex	0.1405	47.4107	10.2001	222.288	84.8438	4.76389	4.04927	1.02123	0.445279	54.8749	429.897
68	C. mokievskii spawned	Not identified sex	0.0985	20.9096	1.72966	64.196	41.9209	0.449562	10.5552	0.0464283	0.124743	23.8522	163.784
69	C. mokievskii spawned	Not identified sex	0.0639	56.1424	1.46034	42.793	15.3176	0.507357	20.5544	0.0319992	0.127223	39.4491	176.383
70	C. mokievskii spawned	Not identified sex	0.0772	38.0997	1.72449	114.89	22.4332	0.624132	5.68926	0.220495	0.15166	38.983	222.816
71	C. mokievskii spawned	Not identified sex	0.0873	37.8763	1.94654	85.409	23.0092	0.729168	5.77819	0.144289	0.129753	27.9434	182.966
72	C. mokievskii spawned	Not identified sex	0.1085	30.3484	1.3086	39.8376	12.5476	0.314323	3.0132	<LoD	0.116674	11.9617	99.448
73	C. mokievskii spawned	Not identified sex	0.0506	38.832	3.5098	96.6667	90.5724	1.35859	14.3119	1.02325	0.267736	54.1122	300.655
74	C. mokievskii spawned	Not identified sex	0.042	40.2643	2.19432	147.611	39.6824	0.442796	22.6981	<LoD	0.0830904	37.4816	290.458
75	C. mokievskii spawned	Not identified sex	0.0345	61.8725	2.54869	82.8715	71.0704	1.42107	8.76936	0.621959	0.336125	64.9367	294.448
76	C. mokievskii spawned	female	0.084	28.5381	1.12387	34.9323	3.95419	0.2588	2.34801	<LoD	<LoD	9.25358	80.4088
77	C. mokievskii spawned	female	0.0719	68.3658	1.58772	74.4945	9.04427	0.52109	2.493	0.198624	<LoD	13.7919	170.497
78	C. mokievskii spawned	female	0.0907	20.2117	0.306276	14.9889	1.65872	0.113609	2.78248	<LoD	<LoD	5.05966	45.1213
79	C. mokievskii spawned	female	0.0897	11.8395	0.186156	12.7942	0.97929	0.0517714	2.63749	<LoD	<LoD	7.21372	35.7021
80	C. mokievskii spawned	female	0.1529	52.8653	1.43649	32.3323	4.73379	0.332291	10.0685	<LoD	<LoD	7.45547	109.224
81	C. mokievskii spawned	female	0.0834	24.8201	0.414647	28.3251	2.36083	0.175794	8.24131	<LoD	<LoD	13.6197	77.9576
82	C. mokievskii spawned	female	0.0784	55.9311	1.30539	65.5998	6.11306	0.504406	8.00922	<LoD	0.190234	16.383	154.036
83	C. mokievskii spawned	female	0.0858	17.4068	0.586575	23.1848	2.43721	0.174725	3.63041	<LoD	<LoD	7.83147	55.2519
84	C. mokievskii spawned	female	0.067	52.4075	1.59502	116.618	18.8075	0.561291	12.7002	0.0588153	<LoD	35.3159	238.064
85	C. mokievskii spawned	female	0.0708	57.6737	1.3987	84.1033	7.02476	0.454696	7.31075	<LoD	0.175375	23.0672	181.209
86	C. mokievskii spawned	female	0.0394	144.381	3.79861	122.068	17.8158	0.856716	40.1643	<LoD	0.269044	46.5233	375.877
87	C. mokievskii spawned	female	0.358	48.0332	1.8537	19.0766	3.85237	0.285204	3.18671	<LoD	0.0564742	6.93119	83.2755
88	C. mokievskii spawned	female	0.0803	27.0648	0.921237	17.4548	6.10317	0.275753	5.16925	<LoD	<LoD	7.68856	64.6775
LoD = 0.2 ng/mL of extract or (0.0002 µg/g of extract)
* each specimen of C. mokievskii included total extract of 1 individual
