# Supplementary material for: Levels and Profile of Tetrodotoxins in Spawning Cephalothrix mokievskii (Palaeonemertea, Nemertea): Assessing the Potential Toxic Pressure on Marine Ecosystems
Source: Toxins (Basel). 2025 Jan 6;17(1):25. doi: 10.3390/toxins17010025 (PMC11768988; doi:10.3390/toxins17010025)
Supplement: Supplementary file 1 [file toxins-17-00025-s001.zip › Table S2 TTXs concentrations EGGS.xlsx]

## Sheet: Лист1
Table SX Tetrodotoxin and its analogues (TTXs) in eggs of Cephalothrix mokievskii from Aniva Bay, Sea of Okhotsk
				Toxin concentration (ng/egg)
Specimen No	Specimen type*	TTX	4-epiTTX	5,6,11-trideoxyTTX	6,11-dideoxyTTX	4,9-anhydroTTX	5-deoxy/ 11-deoxyTTX	11-oxoTTX	Total of all TTXs
89	Eggs from front body part	2.3029	0.127773	1.39612	0.0839598	0.0649336	<LoQ	<LoQ	4.01824
90	Eggs from front body part	2.5713	0.0720138	1.76666	0.0811981	0.0727167	<LoQ	<LoQ	4.58937
91	Eggs from front body part	1.8258	<LoQ	1.50101	0.0695934	<LoQ	<LoD	<LoD	3.44042
92	Eggs from middle body part	3.2745	0.140144	2.35794	0.157983	0.0996613	<LoQ	0.213236	6.24347
93	Eggs from middle body part	3.5562	0.166009	2.33352	0.116824	0.0876139	0.0635508	0.110708	6.43443
94	Eggs from middle body part	3.1813	0.080504	2.46978	0.0988195	0.0754822	0.0599592	<LoQ	6.01932
95	Eggs from rear body part	3.4364	0.112355	2.66761	0.122174	0.118916	0.0651012	0.110943	6.6335
96	Eggs from rear body part	2.4128	0.0949891	1.92158	0.107628	0.0868404	<LoQ	0.115349	4.73918
97	Eggs from rear body part	2.4596	0.0983903	1.93489	0.12541	0.0789236	<LoQ	0.141475	4.83869
below LoD = below 0.2 ng/mL of extract (0.0002 µg/g of extract)
* each specimen of C. mokievskii eggs included common extract of 10 eggs
