# Supplementary material for: Levels and Profile of Tetrodotoxins in Spawning Cephalothrix mokievskii (Palaeonemertea, Nemertea): Assessing the Potential Toxic Pressure on Marine Ecosystems
Source: Toxins (Basel). 2025 Jan 6;17(1):25. doi: 10.3390/toxins17010025 (PMC11768988; doi:10.3390/toxins17010025)
Supplement: Supplementary file 1 [file toxins-17-00025-s001.zip › Table S3 TTXs initial data.xlsx]

## Sheet: Лист1
ID	TTX			4-epiTTX			4-epiTTX (2)			5,6,11-trideoxyTTX			6,11-dideoxyTTX			4,9-anhydroTTX			5-deoxy/11-deoxyTTX			11-norTTX-6(S/R)-ol			4-epi-11-oxoTTX			11-oxoTTX			TOTAL TTXs
Adult worms	ng_ml	ng/g	ng	ng_ml	ng/g	ng	ng_ml	ng/g	ng	ng_ml	ng/g	ng	ng_ml	ng/g	ng	ng_ml	ng/g	ng	ng_ml	ng/g	ng	ng_ml	ng/g	ng	ng_ml	ng/g	ng	ng_ml	ng/g	ng	ng_ml	ng/g	ng
1056-S100-01-1.lcd	7335.9	65911.1	7335.9	364.646	3276.25	364.646	10464.1	94017.4	10464.1	1390.83	12496.3	1390.83	3715.19	33380	3715.19	104.713	940.816	104.713	847.099	7610.95	847.099	21.4687	192.89	21.4687	19.9474	179.222	19.9474	2453.64	22045.3	2453.64	26717.6	240050	26717.6
1056-S100-02-1.lcd	213999	1.40052e+06	213999	2910.95	19050.7	2910.95	120688	789843	120688	23819.1	155884	23819.1	7008.65	45868.1	7008.65	1052.46	6887.85	1052.46	44772.7	293015	44772.7	52.6228	344.39	52.6228	113.321	741.633	113.321	9240.39	60473.8	9240.39	423657	2.77262e+06	423657
1056-S100-03-1.lcd	3402.2	36002.1	3402.2	291.863	3088.49	291.863	15630.3	165400	15630.3	2467.17	26107.6	2467.17	3198.98	33851.7	3198.98	44.9291	475.44	44.9291	619.929	6560.1	619.929	37.7362	399.325	37.7362	36.0689	381.681	36.0689	2021.74	21394.1	2021.74	27750.9	293661	27750.9
1056-S100-04-1.lcd	98996.7	474577	98996.7	1404.71	6734	1404.71	84897.2	406986	84897.2	11141.7	53411.8	11141.7	3738.8	17923.3	3738.8	512.542	2457.06	512.542	3298.59	15813	3298.59	36.6765	175.822	36.6765	47.5666	228.028	47.5666	5961.6	28579.1	5961.6	210036	1.00688e+06	210036
1056-S100-05-1.lcd	5369.8	52645.1	5369.8	250.439	2455.29	250.439	12537	122912	12537	480.873	4714.44	480.873	2354.46	23083	2354.46	61.6668	604.577	61.6668	504.354	4944.64	504.354	13.0478	127.919	13.0478	19.1645	187.888	19.1645	1469.86	14410.4	1469.86	23060.7	226085	23060.7
1056-S100-06-1.lcd	103332	898537	103332	1310.11	11392.2	1310.11	61756.8	537016	61756.8	13901.2	120880	13901.2	3008.88	26164.1	3008.88	548.938	4773.38	548.938	7739.99	67304.3	7739.99	23.8371	207.279	23.8371	13.8377	120.328	13.8377	2714.13	23601.1	2714.13	194349	1.69e+06	194349
1056-S100-07-1.lcd	4469.8	41579.5	4469.8	258.526	2404.89	258.526	5392.44	50162.2	5392.44	385.558	3586.59	385.558	3341.49	31083.6	3341.49	65.1295	605.856	65.1295	439.377	4087.23	439.377	0	0	0	13.1715	122.526	13.1715	3304.76	30742	3304.76	17670.2	164374	17670.2
1056-S100-08-1.lcd	6718.2	113868	6718.2	132.865	2251.95	132.865	6257.59	106061	6257.59	770.244	13055	770.244	3625.73	61453.1	3625.73	35.2146	596.857	35.2146	299.509	5076.43	299.509	9.40093	159.338	9.40093	14.6602	248.478	14.6602	1304.36	22107.9	1304.36	19167.8	324878	19167.8
1056-S100-09-1.lcd	17162.9	174420	17162.9	537.374	5461.12	537.374	19790.5	201123	19790.5	3458.21	35144.4	3458.21	2531.48	25726.4	2531.48	131.395	1335.31	131.395	1105.69	11236.7	1105.69	16.9001	171.749	16.9001	19.2232	195.358	19.2232	3972.83	40374.3	3972.83	48726.6	495189	48726.6
1056-S100-10-1.lcd	25685.7	256857	25685.7	656.241	6562.41	656.241	39218	392180	39218	6369.44	63694.4	6369.44	2919.54	29195.4	2919.54	218.826	2188.26	218.826	2868.46	28684.6	2868.46	0	0	0	24.2836	242.836	24.2836	3862.35	38623.5	3862.35	81822.8	818228	81822.8
1056-S100-11-1.lcd	30155.2	157881	30155.2	875.142	4581.9	875.142	20117.2	105326	20117.2	4543.48	23787.8	4543.48	2024.48	10599.4	2024.48	215.42	1127.85	215.42	10572	55350.6	10572	62.9107	329.375	62.9107	42.862	224.408	42.862	10798.3	56535.5	10798.3	79406.9	415743	79406.9
1056-S100-13-1.lcd	106097	1.01045e+06	106097	1356.63	12920.3	1356.63	86658.9	825323	86658.9	26007.1	247687	26007.1	4507.05	42924.3	4507.05	649.759	6188.18	649.759	7705.69	73387.5	7705.69	48.8969	465.685	48.8969	25.8224	245.928	25.8224	3617.03	34447.9	3617.03	236674	2.25404e+06	236674
1056-S100-14-1.lcd	138273	1.06364e+06	138273	1693.65	13028.1	1693.65	90251.7	694244	90251.7	13084.7	100652	13084.7	4945.86	38045.1	4945.86	657.679	5059.07	657.679	17828.4	137142	17828.4	34.9869	269.13	34.9869	23.5135	180.873	23.5135	3143.36	24179.7	3143.36	269937	2.07644e+06	269937
1056-S100-15-1.lcd	3621.2	3683.83	3621.2	411.571	418.689	411.571	7607.37	7738.94	7607.37	979.551	996.491	979.551	7418.06	7546.35	7418.06	79.4004	80.7736	79.4004	620.843	631.579	620.843	24.8357	25.2652	24.8357	20.1044	20.4521	20.1044	2475.02	2517.82	2475.02	23258	23660.2	23258
1056-S100-16-1.lcd	37883.7	645378	37883.7	495.647	8443.73	495.647	33974.4	578781	33974.4	6065.7	103334	6065.7	1918.69	32686.3	1918.69	135.277	2304.55	135.277	1840.58	31355.7	1840.58	21.222	361.533	21.222	10.4352	177.771	10.4352	2696.4	45935.3	2696.4	85042.1	1.44876e+06	85042.1
1056-S100-17-1.lcd	10299.1	96796.1	10299.1	453.401	4261.28	453.401	19552.4	183764	19552.4	3566.27	33517.6	3566.27	2416.78	22714.1	2416.78	155.036	1457.11	155.036	569.007	5347.81	569.007	49.7885	467.937	49.7885	34.8529	327.565	34.8529	6593.59	61969.9	6593.59	43690.3	410623	43690.3
1056-S100-18-1.lcd	4815.9	54726.1	4815.9	211.571	2404.22	211.571	12354.9	140397	12354.9	1254.38	14254.3	1254.38	3185.67	36200.8	3185.67	72.5731	824.694	72.5731	634.33	7208.29	634.33	28.1417	319.792	28.1417	18.4309	209.442	18.4309	3318.74	37712.9	3318.74	25894.7	294258	25894.7
1056-S100-19-1.lcd	2116.3	25871.6	2116.3	98.568	1204.99	98.568	6945.57	84909.2	6945.57	847.764	10363.9	847.764	1791.07	21895.8	1791.07	30.9924	378.88	30.9924	332.464	4064.36	332.464	0	0	0	15.8198	193.396	15.8198	1054.96	12896.8	1054.96	13233.5	161779	13233.5
1056-S100-20-1.lcd	1910.4	17705.3	1910.4	157.029	1455.32	157.029	7742.32	71754.6	7742.32	653.618	6057.62	653.618	2128.83	19729.7	2128.83	63.0686	584.51	63.0686	485.403	4498.64	485.403	12.0524	111.7	12.0524	17.8915	165.816	17.8915	1184.43	10977.1	1184.43	14355	133040	14355
1056-S100-21-1.lcd	1163.6	9460.16	1163.6	103.45	841.055	103.45	13688.2	111287	13688.2	815.548	6630.47	815.548	3545.42	28824.5	3545.42	35.8904	291.792	35.8904	164.829	1340.07	164.829	7.7774	63.2309	7.7774	13.3523	108.556	13.3523	1360.36	11059.8	1360.36	20898.5	169906	20898.5
1056-S100-22-1.lcd	111788	1.32765e+06	111788	890.289	10573.5	890.289	73492.3	872830	73492.3	12250.3	145490	12250.3	4213.21	50038.2	4213.21	447.059	5309.49	447.059	14992.3	178055	14992.3	19.4818	231.375	19.4818	27.7435	329.495	27.7435	4570.72	54284.1	4570.72	222691	2.64479e+06	222691
1056-S100-23-1.lcd	2267.4	14368.8	2267.4	325.489	2062.67	325.489	11788.3	74704.3	11788.3	650.662	4123.33	650.662	5024.53	31841.1	5024.53	108.175	685.522	108.175	279.36	1770.34	279.36	0	0	0	13.58	86.0581	13.58	1083.53	6866.47	1083.53	21541.1	136509	21541.1
1056-S100-24-1.lcd	3312.7	23263.3	3312.7	484.712	3403.87	484.712	17283.9	121376	17283.9	1158.4	8134.83	1158.4	4961.46	34841.7	4961.46	280.995	1973.28	280.995	539.485	3788.52	539.485	50.2724	353.036	50.2724	27.1264	190.494	27.1264	2883.59	20250	2883.59	30982.6	217575	30982.6
1056-S100-25-1.lcd	2739.8	57801.7	2739.8	186.431	3933.14	186.431	6523.03	137617	6523.03	760.783	16050.3	760.783	4487.27	94668	4487.27	83.2513	1756.36	83.2513	525.228	11080.7	525.228	21.1815	446.868	21.1815	14.8546	313.387	14.8546	1929.15	40699.4	1929.15	17271	364367	17271
1056-S100-26-1.lcd	2751	21627.4	2751	193.218	1519.01	193.218	2543.58	19996.7	2543.58	230.695	1813.64	230.695	4499.37	35372.4	4499.37	88.3716	694.745	88.3716	459.247	3610.43	459.247	31.5809	248.278	31.5809	17.9494	141.112	17.9494	2420.42	19028.5	2420.42	13235.4	104052	13235.4
1056-S100-27-1.lcd	80238.5	1.32407e+06	80238.5	890.851	14700.5	890.851	75000.9	1.23764e+06	75000.9	13557	223713	13557	3844.79	63445.4	3844.79	413.789	6828.2	413.789	8667.82	143033	8667.82	81.9796	1352.8	81.9796	19.788	326.534	19.788	4385.77	72372.4	4385.77	187101	3.08748e+06	187101
1056-S100-28-1.lcd	3561.6	48129.7	3561.6	225.801	3051.36	225.801	7425.73	100348	7425.73	1262.45	17060.1	1262.45	5799.22	78367.8	5799.22	57.6616	779.211	57.6616	826.958	11175.1	826.958	49.2896	666.075	49.2896	12.97	175.271	12.97	3572.85	48281.8	3572.85	22794.5	308034	22794.5
1056-S100-29-1.lcd	4450.7	59821.2	4450.7	289.958	3897.28	289.958	10823.7	145480	10823.7	1441.22	19371.2	1441.22	4609.24	61952.1	4609.24	57.7965	776.834	57.7965	691.073	9288.61	691.073	51.3195	689.778	51.3195	25.0141	336.212	25.0141	6434.35	86483.2	6434.35	28874.4	388096	28874.4
1056-S100-30-1.lcd	1038.1	14830	1038.1	128.435	1834.79	128.435	11765.7	168082	11765.7	1358.19	19402.8	1358.19	11779	168271	11779	44.7737	639.624	44.7737	188.509	2692.98	188.509	11.214	160.2	11.214	23.1454	330.649	23.1454	1295.08	18501.1	1295.08	27632.1	394745	27632.1
1056-S100-31-1.lcd	5628	76054.1	5628	542.346	7329.01	542.346	17671.5	238803	17671.5	1776.36	24004.9	1776.36	5766.14	77920.8	5766.14	157.492	2128.27	157.492	1475.84	19943.8	1475.84	36.2838	490.322	36.2838	17.5774	237.533	17.5774	4966.48	67114.6	4966.48	38038	514027	38038
1056-S100-32-1.lcd	3173.9	47584.7	3173.9	139.172	2086.53	139.172	15284	229145	15284	1671.39	25058.3	1671.39	2842.19	42611.6	2842.19	62.1547	931.855	62.1547	729.772	10941.1	729.772	14.7062	220.483	14.7062	10.9023	163.453	10.9023	2777.89	41647.6	2777.89	26706	400390	26706
1056-S100-33-1.lcd	2559.5	49602.7	2559.5	289.395	5608.43	289.395	39706.4	769505	39706.4	4042.71	78347.2	4042.71	7066.35	136945	7066.35	210.161	4072.89	210.161	770.332	14928.9	770.332	20.4463	396.246	20.4463	33.5092	649.403	33.5092	3683.39	71383.5	3683.39	58382.2	1.13144e+06	58382.2
1056-S100-34-1.lcd	4107.7	93997.7	4107.7	351.105	8034.45	351.105	14777.9	338167	14777.9	1752.08	40093.3	1752.08	3322.75	76035.4	3322.75	113.932	2607.15	113.932	1494.17	34191.5	1494.17	67.3436	1541.04	67.3436	19.734	451.58	19.734	4118.16	94237.1	4118.16	30124.9	689356	30124.9
1056-S100-35-1.lcd	16283.1	190001	16283.1	958.601	11185.5	958.601	35748.5	417135	35748.5	7164.55	83600.4	7164.55	3010.98	35133.9	3010.98	205.158	2393.91	205.158	1661.77	19390.5	1661.77	93.0762	1086.07	93.0762	30.8623	360.12	30.8623	8900.52	103857	8900.52	74057.1	864144	74057.1
1056-S100-36-1.lcd	152715	843729	152715	1723.78	9523.65	1723.78	68241.7	377026	68241.7	25723.7	142120	25723.7	8333.48	46041.3	8333.48	794.509	4389.55	794.509	9105.06	50304.2	9105.06	58.4017	322.661	58.4017	25.824	142.674	25.824	4713.47	26041.3	4713.47	271435	1.49964e+06	271435
1056-S100-37-1.lcd	2165.8	15925	2165.8	242.817	1785.42	242.817	9708.92	71389.1	9708.92	1236.35	9090.8	1236.35	2862.69	21049.2	2862.69	74.4826	547.666	74.4826	540.009	3970.66	540.009	7.71791	56.7494	7.71791	13.6283	100.208	13.6283	1708.87	12565.2	1708.87	18561.3	136480	18561.3
1056-S100-38-1.lcd	2117.7	11240.4	2117.7	149.723	794.705	149.723	7273.67	38607.6	7273.67	792.178	4204.77	792.178	2398.32	12729.9	2398.32	65.0375	345.21	65.0375	437.841	2324	437.841	8.47773	44.9986	8.47773	5.06968	26.9091	5.06968	1472.2	7814.23	1472.2	14720.2	78132.8	14720.2
1056-S100-39-1.lcd	3063.5	14027	3063.5	158.27	724.679	158.27	9217.11	42202.9	9217.11	1083.74	4962.19	1083.74	1858.21	8508.29	1858.21	47.8229	218.969	47.8229	349.6	1600.73	349.6	0	0	0	17.4259	79.7891	17.4259	1833.94	8397.14	1833.94	17629.6	80721.7	17629.6
1056-S100-40-1.lcd	5328	59932.5	5328	325.734	3664.05	325.734	17268.9	194251	17268.9	1423.91	16017	1423.91	3925.7	44158.6	3925.7	74.6635	839.859	74.6635	3454.33	38856.4	3454.33	19.1677	215.61	19.1677	15.0338	169.109	15.0338	4289.59	48251.9	4289.59	36125	406356	36125
1056-S100-41-1.lcd	4545.5	37659.5	4545.5	2002.41	16590	2002.41	19067.1	157971	19067.1	2402.25	19902.6	2402.25	7158.66	59309.5	7158.66	742.519	6151.77	742.519	1093.97	9063.55	1093.97	67.0342	555.379	67.0342	65.2216	540.361	65.2216	6462.59	53542.6	6462.59	43607.3	361286	43607.3
1056-S100-42-1.lcd	221313	1.15267e+06	221313	2949.22	15360.5	2949.22	90453.9	471114	90453.9	19504.6	101586	19504.6	7546.1	39302.6	7546.1	1088.82	5670.96	1088.82	15341.3	79902.8	15341.3	87.8496	457.55	87.8496	23.8617	124.28	23.8617	4681.2	24381.3	4681.2	362990	1.89057e+06	362990
1056-S100-43-1.lcd	17347.6	120136	17347.6	554.948	3843.13	554.948	18170.4	125834	18170.4	3165.1	21919	3165.1	2154.43	14919.9	2154.43	133.135	921.987	133.135	1841.95	12755.9	1841.95	9.80939	67.9321	9.80939	14.1518	98.0043	14.1518	2293.47	15882.8	2293.47	45685	316378	45685
1056-S100-44-1.lcd	80931.8	667754	80931.8	696.191	5744.15	696.191	45301.4	373774	45301.4	11022.8	90947.4	11022.8	2832.16	23367.7	2832.16	334.449	2759.48	334.449	3485.67	28759.6	3485.67	0	0	0	7.28725	60.1258	7.28725	2742.28	22626.1	2742.28	147354	1.21579e+06	147354
1056-S100-45-1.lcd	68571.8	463010	68571.8	1090.03	7360.09	1090.03	57489.4	388180	57489.4	11843.2	79967.3	11843.2	3381.93	22835.5	3381.93	369.935	2497.88	369.935	4310.51	29105.4	4310.51	25.6503	173.196	25.6503	13.2897	89.7345	13.2897	3392.89	22909.5	3392.89	150489	1.01613e+06	150489
1056-S100-46-1.lcd	137796	472550	137796	1346.03	4616.02	1346.03	58270.9	199831	58270.9	15080.6	51716.8	15080.6	3871.77	13277.7	3871.77	577.255	1979.61	577.255	7276.88	24955	7276.88	19.7166	67.6152	19.7166	5.60583	19.2244	5.60583	2527.94	8669.19	2527.94	226772	777682	226772
1056-S100-47-1.lcd	43768.8	311744	43768.8	1004.63	7155.48	1004.63	36066.7	256885	36066.7	7005.07	49893.7	7005.07	3780.83	26929	3780.83	384.311	2737.26	384.311	1473.79	10497.1	1473.79	24.1298	171.864	24.1298	8.13272	57.9254	8.13272	3701.73	26365.6	3701.73	97218.2	692437	97218.2
1056-S100-48-1.lcd	3315	21895.6	3315	240.545	1588.8	240.545	9596.27	63383.5	9596.27	1118.86	7390.08	1118.86	1716.51	11337.6	1716.51	60.4769	399.451	60.4769	485.741	3208.33	485.741	18.0795	119.415	18.0795	17.2689	114.061	17.2689	2490.38	16449	2490.38	19059.1	125886	19059.1
1056-S100-49-1.lcd	105639	621406	105639	1042.67	6133.34	1042.67	47117.2	277160	47117.2	13213	77723.5	13213	3309.95	19470.3	3309.95	521.268	3066.28	521.268	4918.37	28931.6	4918.37	22.0651	129.795	22.0651	12.5695	73.9383	12.5695	2258.5	13285.3	2258.5	178055	1.04738e+06	178055
1056-S100-50-1.lcd	2876.8	22831.7	2876.8	304.656	2417.9	304.656	5088.24	40382.8	5088.24	483.418	3836.65	483.418	1939.95	15396.5	1939.95	106.834	847.892	106.834	334.097	2651.56	334.097	0	0	0	7.4768	59.3397	7.4768	1486.11	11794.5	1486.11	12627.6	100219	12627.6
1056-S100-51-1.lcd	4424.3	28917	4424.3	294.634	1925.71	294.634	6015.49	39316.9	6015.49	1224.74	8004.8	1224.74	1866.07	12196.5	1866.07	48.5328	317.208	48.5328	473.168	3092.6	473.168	0	0	0	3.52707	23.0528	3.52707	2832.15	18510.8	2832.15	17182.6	112305	17182.6
1056-S100-52-1.lcd	8019.9	66832.5	8019.9	462.789	3856.58	462.789	10900	90833.6	10900	1494.25	12452.1	1494.25	3534.88	29457.3	3534.88	179.992	1499.93	179.992	1348.05	11233.7	1348.05	12.165	101.375	12.165	8.91316	74.2763	8.91316	4616.58	38471.5	4616.58	30577.6	254813	30577.6
1056-S100-53-1.lcd	2632.9	13857.4	2632.9	180.459	949.782	180.459	2473.79	13019.9	2473.79	786.433	4139.12	786.433	1845.01	9710.56	1845.01	52.6585	277.15	52.6585	484.36	2549.26	484.36	0	0	0	7.58229	39.9068	7.58229	1792.75	9435.53	1792.75	10255.9	53978.6	10255.9
1056-S100-54-1.lcd	10196.5	102067	10196.5	926.01	9269.37	926.01	18046.4	180645	18046.4	5569.27	55748.4	5569.27	3786.04	37898.3	3786.04	215.189	2154.04	215.189	1193.37	11945.6	1193.37	55.5793	556.349	55.5793	15.8952	159.111	15.8952	4896.24	49011.4	4896.24	44900.5	449455	44900.5
1056-S100-55-1.lcd	165218	1.39425e+06	165218	1565.27	13209	1565.27	87301.1	736718	87301.1	24611.2	207689	24611.2	5108.04	43105.8	5108.04	732.66	6182.79	732.66	7291.73	61533.6	7291.73	16.2053	136.753	16.2053	5.15137	43.4715	5.15137	3271.26	27605.6	3271.26	295121	2.49047e+06	295121
1056-S100-56-1.lcd	7253.4	50196.5	7253.4	470.912	3258.9	470.912	7038.47	48709.1	7038.47	1337.24	9254.25	1337.24	2099.05	14526.3	2099.05	78.4326	542.786	78.4326	983.343	6805.14	983.343	3.54769	24.5515	3.54769	10.2313	70.8051	10.2313	2884.56	19962.4	2884.56	22159.2	153351	22159.2
1056-S100-57-1.lcd	2575.9	13142.3	2575.9	231.694	1182.11	231.694	9354.92	47729.2	9354.92	1280.48	6533.08	1280.48	3146.14	16051.7	3146.14	74.3247	379.208	74.3247	1461.09	7454.52	1461.09	6.43147	32.8136	6.43147	17.6282	89.9398	17.6282	2198.43	11216.5	2198.43	20347	103811	20347
1056-S100-58-1.lcd	6260.6	58076.1	6260.6	599.119	5557.69	599.119	24666.3	228816	24666.3	1847.59	17139	1847.59	2836.26	26310.4	2836.26	185.049	1716.6	185.049	1198.73	11119.9	1198.73	50.0003	463.825	50.0003	14.1026	130.822	14.1026	4384.32	40670.9	4384.32	42042.1	390001	42042.1
1056-S100-59-1.lcd	6661.2	47410.7	6661.2	1433.11	10200.1	1433.11	28424.8	202312	28424.8	2806.62	19976	2806.62	11920.6	84843.8	11920.6	669.327	4763.89	669.327	568.922	4049.27	568.922	143.482	1021.23	143.482	62.5617	445.279	62.5617	7709.92	54874.9	7709.92	60400.5	429897	60400.5
1056-S100-60-1.lcd	2059.6	20909.6	2059.6	170.372	1729.66	170.372	5059.59	51366.4	5059.59	1263.71	12829.5	1263.71	4129.21	41920.9	4129.21	44.2818	449.562	44.2818	1039.69	10555.2	1039.69	4.57319	46.4283	4.57319	12.2871	124.743	12.2871	2349.44	23852.2	2349.44	16132.7	163784	16132.7
1056-S100-61-1.lcd	3587.5	56142.4	3587.5	93.3158	1460.34	93.3158	2184.99	34193.8	2184.99	549.484	8599.13	549.484	978.794	15317.6	978.794	32.4201	507.357	32.4201	1313.43	20554.4	1313.43	2.04475	31.9992	2.04475	8.12955	127.223	8.12955	2520.8	39449.1	2520.8	11270.9	176383	11270.9
1056-S100-62-1.lcd	2941.3	38099.7	2941.3	133.131	1724.49	133.131	7550.32	97802.1	7550.32	1319.22	17088.3	1319.22	1731.84	22433.2	1731.84	48.183	624.132	48.183	439.211	5689.26	439.211	17.0222	220.495	17.0222	11.7082	151.66	11.7082	3009.49	38983	3009.49	17201.4	222816	17201.4
1056-S100-63-1.lcd	3306.6	37876.3	3306.6	169.933	1946.54	169.933	6557.53	75114.9	6557.53	898.676	10294.1	898.676	2008.7	23009.2	2008.7	63.6564	729.168	63.6564	504.436	5778.19	504.436	12.5965	144.289	12.5965	11.3275	129.753	11.3275	2439.46	27943.4	2439.46	15972.9	182966	15972.9
1056-S100-64-1.lcd	3292.8	30348.4	3292.8	141.983	1308.6	141.983	3395.15	31291.7	3395.15	927.227	8545.87	927.227	1361.41	12547.6	1361.41	34.1041	314.323	34.1041	326.932	3013.2	326.932	0	0	0	12.6591	116.674	12.6591	1297.84	11961.7	1297.84	10790.1	99448	10790.1
1056-S100-65-1.lcd	1964.9	38832	1964.9	177.596	3509.8	177.596	4090.86	80847.1	4090.86	800.473	15819.6	800.473	4582.96	90572.4	4582.96	68.7446	1358.59	68.7446	724.183	14311.9	724.183	51.7764	1023.25	51.7764	13.5474	267.736	13.5474	2738.08	54112.2	2738.08	15213.1	300655	15213.1
1056-S100-66-1.lcd	1707.9	19676.3	1707.9	80.3604	925.811	80.3604	1358.75	15653.8	1358.75	242.942	2798.87	242.942	1059.47	12205.9	1059.47	17.1745	197.863	17.1745	275.965	3179.32	275.965	2.54599	29.3317	2.54599	0	0	0	1346.99	15518.3	1346.99	6092.1	70185.5	6092.1
1056-S100-67-1.lcd	2451.7	18573.5	2451.7	174.705	1323.52	174.705	5280.46	40003.5	5280.46	1106.18	8380.19	1106.18	1719.65	13027.7	1719.65	53.044	401.849	53.044	420.611	3186.45	420.611	16.4036	124.269	16.4036	0	0	0	2102.24	15926.1	2102.24	13325	100947	13325
1056-S100-68-1.lcd	31042.9	434775	31042.9	583.71	8175.21	583.71	29726.3	416334	29726.3	14631.6	204924	14631.6	5329.88	74648.2	5329.88	208.977	2926.84	208.977	1727.04	24188.3	1727.04	49.0056	686.353	49.0056	15.7794	220.999	15.7794	6139.95	85993.6	6139.95	89455.1	1.25287e+06	89455.1
1056-S100-69-1.lcd	10902.8	53207.7	10902.8	216.407	1056.11	216.407	6782.22	33098.5	6782.22	2285.94	11155.8	2285.94	566.767	2765.93	566.767	66.9208	326.586	66.9208	1722.08	8404.06	1722.08	0	0	0	13.0208	63.544	13.0208	1556.35	7595.27	1556.35	24112.5	117674	24112.5
1056-S100-70-1.lcd	20270.7	230349	20270.7	257.002	2920.47	257.002	10758.7	122257	10758.7	4803.8	54588.6	4803.8	1592.02	18091.1	1592.02	86.1859	979.385	86.1859	5801.49	65926	5801.49	0	0	0	9.22962	104.882	9.22962	2237.37	25424.7	2237.37	45816.5	520642	45816.5
1056-S100-71-1.lcd	1691.1	40264.3	1691.1	92.1615	2194.32	92.1615	5437.02	129453	5437.02	762.651	18158.4	762.651	1666.66	39682.4	1666.66	18.5974	442.796	18.5974	953.319	22698.1	953.319	0	0	0	3.4898	83.0904	3.4898	1574.23	37481.6	1574.23	12199.2	290458	12199.2
1056-S100-72-1.lcd	2134.6	61872.5	2134.6	87.9297	2548.69	87.9297	2598.23	75310.9	2598.23	260.841	7560.6	260.841	2451.93	71070.4	2451.93	49.027	1421.07	49.027	302.543	8769.36	302.543	21.4576	621.959	21.4576	11.5963	336.125	11.5963	2240.32	64936.7	2240.32	10158.5	294448	10158.5
1056-S100-73-1.lcd	81259.2	406296	81259.2	956.938	4784.69	956.938	38532.2	192661	38532.2	13896.9	69484.7	13896.9	3882.72	19413.6	3882.72	472.652	2363.26	472.652	3829.76	19148.8	3829.76	14.7705	73.8524	14.7705	18.4285	92.1424	18.4285	3140.66	15703.3	3140.66	146004	730022	146004
1056-S100-74-1.lcd	2909.7	51499.1	2909.7	178.573	3160.58	178.573	2363.46	41831.2	2363.46	765.193	13543.2	765.193	2853.78	50509.4	2853.78	31.7776	562.436	31.7776	745.148	13188.5	745.148	0	0	0	0	0	0	1494.66	26454.2	1494.66	11342.3	200749	11342.3
1056-S100-75-1.lcd	4057.6	23938.6	4057.6	198.048	1168.42	198.048	4681.91	27621.9	4681.91	1099.34	6485.8	1099.34	751.508	4433.67	751.508	35.6968	210.601	35.6968	458.032	2702.25	458.032	0	0	0	0	0	0	1506	8884.98	1506	12788.1	75446.3	12788.1
1056-S100-76-1.lcd	9277.5	86463.2	9277.5	231.939	2161.59	231.939	10294.4	95940.3	10294.4	2177.25	20291.2	2177.25	1007.67	9391.19	1007.67	75.0752	699.676	75.0752	577.688	5383.86	577.688	0	0	0	0	0	0	1033.2	9629.11	1033.2	24674.7	229960	24674.7
1056-S100-77-1.lcd	15747	202664	15747	385.049	4955.58	385.049	16967.7	218374	16967.7	2411.17	31031.8	2411.17	1315.2	16926.6	1315.2	136.885	1761.71	136.885	681.971	8776.98	681.971	17.9232	230.672	17.9232	0	0	0	2387.51	30727.2	2387.51	40050.4	515449	40050.4
1112-S100-1_01-1.lcd	2397.2	28538.1	2397.2	94.4049	1123.87	94.4049	2230.82	26557.4	2230.82	703.486	8374.84	703.486	332.152	3954.19	332.152	21.7392	258.8	21.7392	197.233	2348.01	197.233	0	0	0	0	0	0	777.301	9253.58	777.301	6754.34	80408.8	6754.34
1112-S100-1_02-1.lcd	4915.5	68365.8	4915.5	114.157	1587.72	114.157	4442.49	61787.1	4442.49	913.663	12707.4	913.663	650.283	9044.27	650.283	37.4664	521.09	37.4664	179.247	2493	179.247	14.281	198.624	14.281	0	0	0	991.635	13791.9	991.635	12258.7	170497	12258.7
1112-S100-1_03-1.lcd	1833.2	20211.7	1833.2	27.7792	306.276	27.7792	486.314	5361.79	486.314	873.178	9627.1	873.178	150.446	1658.72	150.446	10.3043	113.609	10.3043	252.371	2782.48	252.371	0	0	0	0	0	0	458.911	5059.66	458.911	4092.5	45121.3	4092.5
1112-S100-1_04-1.lcd	1062	11839.5	1062	16.6982	186.156	16.6982	483.499	5390.18	483.499	664.14	7404.01	664.14	87.8423	979.29	87.8423	4.6439	51.7714	4.6439	236.583	2637.49	236.583	0	0	0	0	0	0	647.07	7213.72	647.07	3202.48	35702.1	3202.48
1112-S100-1_05-1.lcd	8083.1	52865.3	8083.1	219.64	1436.49	219.64	3560.57	23286.9	3560.57	1383.03	9045.32	1383.03	723.797	4733.79	723.797	50.8073	332.291	50.8073	1539.47	10068.5	1539.47	0	0	0	0	0	0	1139.94	7455.47	1139.94	16700.4	109224	16700.4
1112-S100-1_06-1.lcd	2070	24820.1	2070	34.5816	414.647	34.5816	1557.85	18679.2	1557.85	804.469	9645.91	804.469	196.893	2360.83	196.893	14.6612	175.794	14.6612	687.325	8241.31	687.325	0	0	0	0	0	0	1135.88	13619.7	1135.88	6501.66	77957.6	6501.66
1112-S100-1_07-1.lcd	4385	55931.1	4385	102.343	1305.39	102.343	3392.93	43277.1	3392.93	1750.1	22322.7	1750.1	479.264	6113.06	479.264	39.5454	504.406	39.5454	627.923	8009.22	627.923	0	0	0	14.9143	190.234	14.9143	1284.43	16383	1284.43	12076.4	154036	12076.4
1112-S100-1_08-1.lcd	1493.5	17406.8	1493.5	50.3281	586.575	50.3281	1234.41	14387.1	1234.41	754.843	8797.71	754.843	209.113	2437.21	209.113	14.9914	174.725	14.9914	311.49	3630.41	311.49	0	0	0	0	0	0	671.94	7831.47	671.94	4740.61	55251.9	4740.61
1112-S100-1_09-1.lcd	3511.3	52407.5	3511.3	106.867	1595.02	106.867	6018.12	89822.7	6018.12	1795.27	26795.1	1795.27	1260.1	18807.5	1260.1	37.6065	561.291	37.6065	850.912	12700.2	850.912	3.94063	58.8153	3.94063	0	0	0	2366.16	35315.9	2366.16	15950.3	238064	15950.3
1112-S100-1_10-1.lcd	4083.3	57673.7	4083.3	99.0282	1398.7	99.0282	4227.34	59708.3	4227.34	1727.17	24395.1	1727.17	497.353	7024.76	497.353	32.1925	454.696	32.1925	517.601	7310.75	517.601	0	0	0	12.4166	175.375	12.4166	1633.16	23067.2	1633.16	12829.6	181209	12829.6
1112-S100-1_11-1.lcd	5688.6	144381	5688.6	149.665	3798.61	149.665	3112.59	78999.7	3112.59	1696.9	43068.4	1696.9	701.942	17815.8	701.942	33.7546	856.716	33.7546	1582.48	40164.3	1582.48	0	0	0	10.6003	269.044	10.6003	1833.02	46523.3	1833.02	14809.5	375877	14809.5
1112-S100-1_12-1.lcd	17195.9	48033.2	17195.9	663.624	1853.7	663.624	4896.14	13676.4	4896.14	1933.29	5400.24	1933.29	1379.15	3852.37	1379.15	102.103	285.204	102.103	1140.84	3186.71	1140.84	0	0	0	20.2178	56.4742	20.2178	2481.37	6931.19	2481.37	29812.6	83275.5	29812.6
1112-S100-1_13-1.lcd	1306.7	7013.96	1306.7	66.7094	358.075	66.7094	1488.48	7989.68	1488.48	299.446	1607.33	299.446	664.659	3567.68	664.659	13.3718	71.7754	13.3718	469.884	2522.19	469.884	0	0	0	18.0395	96.8305	18.0395	879.883	4722.93	879.883	5207.17	27950.5	5207.17
1112-S100-1_14-1.lcd	1450.6	21650.7	1450.6	58.2551	869.479	58.2551	1504.83	22460.2	1504.83	185.79	2772.98	185.79	545.128	8136.24	545.128	12.0811	180.315	12.0811	271.491	4052.1	271.491	0	0	0	0	0	0	761.422	11364.5	761.422	4789.6	71486.6	4789.6
1112-S100-1_15-1.lcd	2173.3	27064.8	2173.3	73.9754	921.237	73.9754	1095.54	13643.1	1095.54	306.083	3811.74	306.083	490.085	6103.17	490.085	22.143	275.753	22.143	415.091	5169.25	415.091	0	0	0	0	0	0	617.391	7688.56	617.391	5193.61	64677.5	5193.61
ID	TTX			4-epiTTX			4-epiTTX (2)			5,6,11-trideoxyTTX			6,11-dideoxyTTX			4,9-anhydroTTX			5-deoxy/11-deoxyTTX			11-norTTX-6(S/R)-ol			4-epi-11-oxoTTX			11-oxoTTX			TOTAL TTXs
Eggs	ng_ml	ng/EGG	ng	ng_ml	ng/EGG	ng	ng_ml	ng/EGG	ng	ng_ml	ng/EGG	ng	ng_ml	ng/EGG	ng	ng_ml	ng/EGG	ng	ng_ml	ng/EGG	ng	ng_ml	ng/EGG	ng	ng_ml	ng/EGG	ng	ng_ml	ng/EGG	ng	ng_ml	ng/EGG	ng
1056-S100-78-1.lcd	23.029	2.3029	23.029	1.27773	0.127773	1.27773	9.30667	0.930667	9.30667	4.65454	0.465454	4.65454	0.839598	0.0839598	0.839598	0.649336	0.0649336	0.649336	0.381256	0.0381256	0.381256	0	0	0	0	0	0	0.425526	0.0425526	0.425526	39.7569	3.97569	39.7569
1056-S100-79-1.lcd	25.713	2.5713	25.713	0.720138	0.0720138	0.720138	13.1721	1.31721	13.1721	4.49452	0.449452	4.49452	0.811981	0.0811981	0.811981	0.727167	0.0727167	0.727167	0.407306	0.0407306	0.407306	0	0	0	0	0	0	0.254782	0.0254782	0.254782	45.6389	4.56389	45.6389
1056-S100-80-1.lcd	18.258	1.8258	18.258	0.454725	0.0454725	0.454725	11.4355	1.14355	11.4355	3.5746	0.35746	3.5746	0.695934	0.0695934	0.695934	0.440225	0.0440225	0.440225	0.216257	0.0216257	0.216257	0	0	0	0	0	0	0	0	0	34.4042	3.44042	34.4042
1056-S100-81-1.lcd	32.745	3.2745	32.745	1.40144	0.140144	1.40144	17.5966	1.75966	17.5966	5.98287	0.598287	5.98287	1.57983	0.157983	1.57983	0.996613	0.0996613	0.996613	0.527865	0.0527865	0.527865	0	0	0	0	0	0	2.13236	0.213236	2.13236	62.9626	6.29626	62.9626
1056-S100-82-1.lcd	35.562	3.5562	35.562	1.66009	0.166009	1.66009	16.3822	1.63822	16.3822	6.95297	0.695297	6.95297	1.16824	0.116824	1.16824	0.876139	0.0876139	0.876139	0.635508	0.0635508	0.635508	0	0	0	0	0	0	1.10708	0.110708	1.10708	64.3443	6.43443	64.3443
1056-S100-83-1.lcd	31.813	3.1813	31.813	0.80504	0.080504	0.80504	19.1872	1.91872	19.1872	5.51052	0.551052	5.51052	0.988195	0.0988195	0.988195	0.754822	0.0754822	0.754822	0.599592	0.0599592	0.599592	0	0	0	0	0	0	0.534803	0.0534803	0.534803	59.6584	5.96584	59.6584
1056-S100-84-1.lcd	34.364	3.4364	34.364	1.12355	0.112355	1.12355	21.0058	2.10058	21.0058	5.67029	0.567029	5.67029	1.22174	0.122174	1.22174	1.18916	0.118916	1.18916	0.651012	0.0651012	0.651012	0	0	0	0	0	0	1.10943	0.110943	1.10943	66.335	6.6335	66.335
1056-S100-85-1.lcd	24.128	2.4128	24.128	0.949891	0.0949891	0.949891	14.9201	1.49201	14.9201	4.29566	0.429566	4.29566	1.07628	0.107628	1.07628	0.868404	0.0868404	0.868404	0.450249	0.0450249	0.450249	0	0	0	0	0	0	1.15349	0.115349	1.15349	47.3918	4.73918	47.3918
1056-S100-86-1.lcd	24.596	2.4596	24.596	0.983903	0.0983903	0.983903	14.4166	1.44166	14.4166	4.93228	0.493228	4.93228	1.2541	0.12541	1.2541	0.789236	0.0789236	0.789236	0.33717	0.033717	0.33717	0	0	0	0	0	0	1.41475	0.141475	1.41475	48.3869	4.83869	48.3869
